# Supplementary material for: Environmental sustainability of European production and consumption assessed against planetary boundaries
Source: J Environ Manage. 2020 Sep 1;269:110686. doi: 10.1016/j.jenvman.2020.110686 (PMC7315131; doi:10.1016/j.jenvman.2020.110686)
Supplement: Multimedia component 1 [file mmc1.xlsx]

## Sheet: CONTENTS
	Spreadsheet	Contents
	SM1	List of global normalisation factors and their sources
	SM2	Details for the calculation of four options for the planetary boundary (PB) of particulate matter (PM)
	SM3	Results of the five Life-Cycle indicators for consumption in Europe (as presented in the manuscript): characterization, normalization and ratio over planetary boundaries
	SM4	Results of the Basket of Food Products (BoP Food) as in the Consumer Footprint indicator : characterization, normalization and ratio over planetary boundaries
	SM5	Estimates of the planetary boundaries (PB) of particulate matter in Disease incidence (i.e. EF metrics), and ratios of the different life cycle indicators’ results over them.
	SM6	Comparison of environmental limits employed in Bjorn & Hauschild (2015) and the Rockstrom planetary boundaries' framework
	SM7	Results of the comparison of environmental limits employed in Bjorn & Hauschild (2015) and the Rockstrom planetary boundaries' framework, applied to two life cycle indicators

## Sheet: SM1
	Global Normalisation factors and their source
	Where both sources aree reported, it means that the NF value has been kept unchanged from the first publication of the global NF (Sala et al. 2017), to its update version (Crenna et al. 2019)
	EF impact category	Abbreviation	Unit	Global NFs	Source
	Human toxicity, cancer	HTOX_c	CTUh	265544	Sala et al. 2017
	Human toxicity, non-cancer	HTOX_nc	CTUh	3.27478e+06	Sala et al. 2017
	Particulate matter	PM	Disease incidence	4.10597e+06	Sala et al. 2017; Crenna et al. 2019
	Photochemical ozone formation, human health	POF	kg NMVOC eq	2.80362e+11	Sala et al. 2017; Crenna et al. 2019
	Ionising radiation, human health *	IR	kBq 235U eq	9.54101e+11	Crenna et al. 2019
	Water use	WU	m3 world eq	7.90869e+13	Sala et al. 2017; Crenna et al. 2019
	Ecotoxicity, freshwater	ECOTOX	CTUe	8.14693e+13	Sala et al. 2017
	Climate change	CC	kg CO2 eq	5.54638e+13	Sala et al. 2017; Crenna et al. 2019
	Resource use, fossils	FRD	MJ	4.48262e+14	Sala et al. 2017; Crenna et al. 2019
	Ozone depletion	ODP	kg CFC-11 eq	3.33482e+08	Sala et al. 2017; Crenna et al. 2019
	Eutrophication, marine	MEU	kg N eq	1.34781e+11	Sala et al. 2017; Crenna et al. 2019
	Eutrophication, freshwater	FEU	kg P eq	1.11281e+10	Sala et al. 2017; Crenna et al. 2019
	Land use	LU	kg soil loss	7.82009e+14	adapted from Crenna et al. 2019
	Eutrophication, terrestrial	TEU	molc N eq	1.21888e+12	Sala et al. 2017; Crenna et al. 2019
	Acidification	AC	molc H+ eq	3.83201e+11	Sala et al. 2017; Crenna et al. 2019
	Resource use, mineral and metals	MRD	kg Sb eq	4.38856e+08	Sala et al. 2017; Crenna et al. 2019
	* A value of 1.91E+12 kBq 235U eq has been adopted to normalise the Consumer Footprint results, to be compliant between inventories and with the processes underpinning the footprint estimation.
	Sources:
	Crenna et al. 2019	Crenna, E, Secchi, M, Benini, L, Sala, S, 2019. Global environmental impacts: data sources and methodological choices for calculating normalisation factors. Int. J. Life. Cycle. Ass 24(10),1851-1877, doi.org/10.1007/s11367-018-1534-9
	Sala et al. 2017	Sala, S., Crenna, E., Secchi, M., Pant, R., 2017. Global normalisation factors for the Environmental Footprint and Life Cycle Assessment. Publications Office of the European Union, Luxembourg, ISBN 978-92-79-77214-6

## Sheet: SM2
	Planetary boundaries (PB) for particulate matter (PM): exploring four options
	Colours refer to the literature sources. See the key below the calculation.
	Cells include formulas, and the calculations for each alternative value presented are to be read with a top-down scheme
	NOTE: Differences in the magnitude of the calculated PB for PM could be due to different magnitude in the modelling, and thus effect factors adopted.
		Option 1		Option 2		Option 3		Option 4
	Parameter description	Values	Unit	Values	Unit	Values	Unit	Values	Unit
	Effect factor (DALY burden corresponding to Cardiopulmonary and lung cancer) - underpinning the acceptable environmental burden of 0.0016 DALY/person/year	78	DALY/kg PM2.5 inh
	Acceptable environmental burden for human health categories	0.0016	DALY per person per year
	CF endpoint for PM2.5 emitted at ground level	0.0051	DALY/kg PM2.5 emitted	0.0051	DALY/kg PM2.5 emitted	0.0051	DALY/kg PM2.5 emitted	0.0051	DALY/kg PM2.5 emitted	(precautionary choice, highest value)
	CF midpoint for PM2.5 emitted at ground level	0.000238497	Disease incidence/kg PM2.5 emitted	0.000238497	Disease incidence/kg PM2.5 emitted	0.000238497	Disease incidence/kg PM2.5 emitted	0.000238497	Disease incidence/kg PM2.5 emitted	(precautionary choice, highest value)
	Damage per impact unit for particulate matter	21.3839	DALY/Disease incidence	21.3839	DALY/Disease incidence	21.3839	DALY/Disease incidence	21.3839	DALY/Disease incidence	<-- endpoint/midpoint CF ratio
	Global population in 2010	6.91618e+09	people	6.91618e+09	people	6.91618e+09	people	6.91618e+09	people
	PM2.5 concentration for healthy environment	10	µg. m-3			10	µg. m-3	10	µg. m-3
	Amount of PM2.5 from natural sources to be substracted from the concentration for healthy environment					0.18		0.18
	Average inhalation rate of a person	13	m3. capita-1 day-1			13	m3. capita-1 day-1	13	m3. capita-1 day-1
	Conversion factor µg to kg					1e-09	kg. µg-1	1e-09	kg. µg-1
	Days in one year					365	days. year-1	365	days. year-1
	TmidIS = tolerable midpoint impact score			13.96	kg PM2.5 eq. capita-1 year-1			13.96	kg PM2.5 eq. capita-1 year-1
	DF = damage factor for respiratory effects inorganics			0.00069	DALY/kg PM2.5			0.00069	DALY/kg PM2.5
	TDL = tolerable damage level for resporatory effects inorganics							0.0096324	DALY. capita-1 year-1
	Conversion factor total (from kg PM2.5 to disease incidence)							3.22672e-05	diseases incidence/kg PM2.5 emitted
	FINAL PB	517487	Disease incidence	3.1154e+06	Disease incidence	64.18	Disease incidence	8.68317	Disease incidence
	Sources:
	Bjørn, A., & Hauschild, M. Z. (2015). Introducing carrying capacity-based normalisation in LCA: framework and development of references at midpoint level. The International Journal of Life Cycle Assessment, 20(7), 1005-1018.
	Fantke, P., Evans, J., Hodas, N., Apte, J., Jantunen, M., Jolliet, O., & McKone, T.E. (2016). Health impacts of fine particulate matter. In: Frischknecht, R., Jolliet, O. (Eds.), Global Guidance for Life Cycle Impact Assessment Indicators: Volume 1. UNEP/SETAC Life Cycle Initiative, Paris, pp. 76-99. Available at: www.lifecycleinitiative.org/applying-lca/lcia-cf/
	Gronlund, C. J., Humbert, S., Shaked, S., O’Neill, M. S., & Jolliet, O. (2015). Characterizing the burden of disease of particulate matter for life cycle impact assessment. Air Quality, Atmosphere & Health, 8(1), 29-46.
	Ryberg, M.W. (2018). Putting life-cycle indicators on an absolute scale - Integrating Planetary Boundaries into Life- cycle Assessment. PhD thesis. Technical University of Denmark.
	Vargas-Gonzalez, M., Witte, F., Martz, P., Gilbert, L., Humbert, S., Jolliet, O., van Zelm, R., & L’Haridon, J. (2019, under review). Life Cycle Impact Assessment weighting factors based on planetary boundaries: applied to cosmetic products.
	World Health Organization (2006). WHO Air quality guidelines for particulate matter, ozone, nitrogen dioxide and sulfur dioxide - Global update 2005 - Summary of risk assessment. Geneva, Switzerland, 1-22. Available at: https://apps.who.int/iris/handle/10665/69477

## Sheet: SM3
Results of the Life-Cycle indicators for consumption in Europe: characterization, normalization and ratio over planetary boundaries
Global Population in 2010:	6895889018
EU28 population in 2010:	502489100
TOTAL RESULTS			LCIA results: characterization by means of the Environmental Footrint (EF 2017) method								Normalized results							Ratio over Planetary Boundaries
Impact category	Abbreviation	Unit	Domestic footprint	Consumer Footprint	Consumption footprint Bottom-up	Consumption footprint Top-down	Final Consumption I/O	Average consumption	Global NFs	Global NF of IR, adapted for processes of Consumer Footprint	Domestic footprint	Consumer Footprint	Consumption footprint Bottom-up	Consumption footprint Top-down	Final Consumption I/O	Average consumption	LCIA-consistent PB	Domestic footprint	Consumer Footprint	Consumption footprint Bottom-up	Consumption footprint Top-down	Final Consumption I/O	Average consumption	Global NFs
Human toxicity, cancer	HTOX_c	CTUh	12415.1	71480.2	-25841.6	26306.5	30000	25486.3	265544		0.0467533	0.269184	-0.0973155	0.0990662	0.112975	0.0959775	962252	0.0129021	0.0742843	-0.0268553	0.0273385	0.0311769	0.0264861	0.275961
Human toxicity, non-cancer	HTOX_nc	CTUh	102779	251565	26925.1	192944	637899	277333	3.27478e+06		0.0313851	0.076819	0.00822195	0.0589182	0.194791	0.0846876	4.09848e+06	0.0250775	0.0613802	0.00656954	0.047077	0.155643	0.0676674	0.799024
Particulate matter	PM	Disease incidence	497314	369283	647041	823584	888386	682073	4.10597e+06		0.12112	0.0899381	0.157586	0.200582	0.216365	0.166118	516408	0.963024	0.715098	1.25296	1.59483	1.72032	1.3208	7.95101
Photochemical ozone formation, human health	POF	kg NMVOC eq	1.58912e+10	1.30946e+10	2.15625e+10	2.42158e+10	4.64938e+10	2.63417e+10	2.80362e+11		0.0566809	0.0467059	0.0769094	0.0863733	0.165835	0.0939558	4.06672e+11	0.0390762	0.0321994	0.0530219	0.0595464	0.114328	0.0647738	0.689407
Ionising radiation, human health	IR	kBq 235U eq	6.00968e+11	2.44231e+11	6.11448e+11	n.a.	n.a.	4.2784e+11	9.54101e+11	1910000000000	0.629879	0.12787	0.640863	n.a.	n.a.	0.448422	5.26947e+14	0.00114047	0.000463483	0.00116036	n.a.	n.a.	0.000811921	0.00181062
Water use	WU	m3 world eq	3.83292e+12	7.05084e+12	4.03499e+12	6.36108e+12	4800000000000	5.56173e+12	7.90869e+13		0.0484646	0.0891531	0.0510197	0.0804315	0.0606927	0.0703242	1.8181e+14	0.021082	0.0387815	0.0221935	0.0349876	0.0264012	0.030591	0.434999
Ecotoxicity, freshwater	ECOTOX	CTUe	4.14835e+12	7445576965449	5.25208e+12	4.33824e+12	725000000000	4.44022e+12	8.14693e+13		0.0509191	0.0913912	0.0644669	0.05325	0.00889905	0.0545018	131407486158000	0.0315686	0.0566602	0.0399679	0.0330137	0.00551719	0.0337897	0.619975
Climate change	CC	kg CO2 eq	4.8233e+12	4.81034e+12	5.14109e+12	6.58839e+12	6760000000000	5.82495e+12	5.54638e+13		0.0869631	0.0867294	0.0926927	0.118787	0.121881	0.105023	6812440729770	0.708014	0.706111	0.754662	0.967111	0.992302	0.855047	8.14154
Resource use, fossils	FRD	MJ	27059240000000	60107354200502	7.13843e+13	82264822949126	84600000000000	7.45891e+13	4.48262e+14		0.0603648	0.13409	0.159247	0.183519	0.188729	0.166396	2.24131e+14	0.12073	0.268179	0.318494	0.367039	0.377458	0.332792	2
Ozone depletion	ODP	kg CFC-11 eq	9.17721e+06	3.22247e+06	9.97024e+06	n.a.	n.a.	6.59635e+06	3.33482e+08		0.0275194	0.00966311	0.0298974	n.a.	n.a.	0.0197802	5.39462e+08	0.0170118	0.00597349	0.0184818	n.a.	n.a.	0.0122276	0.618175
Eutrophication, marine	MEU	kg N eq	8.56366e+09	1.18363e+10	9.95961e+09	1.10923e+10	16600000000	1.2372e+10	1.34781e+11		0.0635374	0.0878183	0.0738945	0.0822984	0.123162	0.0917934	200569320978	0.0426968	0.0590134	0.0496567	0.0553041	0.0827644	0.0616846	0.671994
Eutrophication, freshwater	FEU	kg P eq	5.22441e+08	4.73164e+08	5.09249e+08	6.70749e+08	420000000	5.18291e+08	1.11281e+10		0.046948	0.0425198	0.0457626	0.0602754	0.0377424	0.046575	5.80959e+09	0.0899273	0.0814452	0.0876566	0.115455	0.0722942	0.0892129	1.91546
Land use	LU	kg soil loss	5.81721e+12	1.19405e+13	6.12614e+12	8.57675e+12	1.32671e+13	9.97762e+12	1.54023e+16		0.000377684	0.000775239	0.000397741	0.000556848	0.000861371	0.0006478	8705099241278125	0.000668253	0.00137167	0.000703741	0.000985256	0.00152406	0.00114618	1.76935
Eutrophication, terrestrial	TEU	molc N eq	9.15468e+10	1.26986e+11	1.06136e+11	1.46813e+11	228000000000	1.51984e+11	1.21888e+12		0.0751071	0.104182	0.0870764	0.120449	0.187057	0.124691	6.13485e+12	0.0149224	0.0206991	0.0173005	0.023931	0.0371647	0.0247738	0.198682
Acidification	AC	molc H+ eq	2.44947e+10	3.74883e+10	3.82066e+10	4.44313e+10	69200000000	4.73316e+10	3.83201e+11		0.0639212	0.0978293	0.0997038	0.115948	0.180584	0.123516	1.00154e+12	0.024457	0.0374306	0.0381478	0.0443629	0.0690934	0.0472587	0.382611
Resource use, mineral and metals	MRD	kg Sb eq	8.20954e+06	2.5216e+07	5.48845e+06	1.24087e+08	362000000	1.29198e+08	4.38856e+08		0.0187067	0.0574585	0.0125063	0.28275	0.824871	0.294397	2.19428e+08	0.0374134	0.114917	0.0250125	0.5655	1.64974	0.588793	2
PER PERSON RESULTS			LCIA results: characterization by means of the Environmental Footrint (EF 2017) method								Normalized results (per person)							Ratio over Planetary Boundaries
Impact category	Abbreviation	Unit	Domestic footprint	Consumer Footprint	Consumption footprint Bottom-up	Consumption footprint Top-down	Final Consumption I/O	Average consumption	Global NFs	Global NF of IR, adapted for processes of Consumer Footprint	Domestic footprint	Consumer Footprint	Consumption footprint Bottom-up	Consumption footprint Top-down	Final Consumption I/O	Average consumption	LCIA-consistent PB (per person)	EU domestic footprint	EU Consumer Footprint	EU consumption footprint Bottom-up	EU consumption footprint Top-down	EU Final Consumption Expenditure (I/O)	Average consumption (4 approaches)	Global NFs
Human toxicity, cancer	HTOX_c	CTUh	2.47071e-05	0.000142252	-5.14271e-05	5.23523e-05	5.97028e-05	5.07201e-05	3.85076e-05		0.641617	3.69413	-1.3355	1.35953	1.55041	1.31714	0.00013913	0.177583	1.02244	-0.369632	0.376282	0.429114	0.36455	0.276774
Human toxicity, non-cancer	HTOX_nc	CTUh	0.000204541	0.000500639	5.35835e-05	0.000383977	0.00126948	0.000551919	0.000474889		0.430712	1.05422	0.112834	0.808561	2.67321	1.16221	0.000592593	0.345162	0.844828	0.0904221	0.647961	2.14224	0.931364	0.801375
Particulate matter	PM	Disease incidence	0.0009897	0.000734907	0.00128767	0.00163901	0.00176797	0.00135739	0.000595422		1.66218	1.23426	2.16262	2.75268	2.96927	2.27971	7.48864e-05	13.216	9.81362	17.195	21.8866	23.6087	18.126	7.95101
Photochemical ozone formation, human health	POF	kg NMVOC eq	31.625	26.0594	42.9114	48.1917	92.5269	52.4224	40.6564		0.777859	0.640967	1.05546	1.18534	2.27582	1.2894	58.8	0.53784	0.443188	0.729785	0.819587	1.57359	0.891537	0.691436
Ionising radiation, human health	IR	kBq 235U eq	1195.98	486.043	1216.84	n.a.	n.a.	851.441	138.358	276.977	8.64412	1.75482	8.79486	n.a.	n.a.	6.1539	76190.5	0.0156973	0.00637931	0.015971	n.a.	n.a.	0.0111752	0.00181595
Water use	WU	m3 world eq	7627.86	14031.8	8030.01	12659.1	9552.45	11068.4	11468.7		0.665102	1.22349	0.700167	1.1038	0.832914	0.965092	26287.6	0.29017	0.533782	0.305468	0.481564	0.363383	0.421049	0.436279
Ecotoxicity, freshwater	ECOTOX	CTUe	8255.6	14817.4	10452.1	8633.51	1442.82	8836.46	11814.2		0.698787	1.2542	0.88471	0.730774	0.122126	0.747953	19000	0.434505	0.779863	0.550112	0.454395	0.0759378	0.465077	0.621799
Climate change	CC	kg CO2 eq	9598.82	9573.02	10231.2	13111.5	13453	11592.2	8043.02		1.19344	1.19023	1.27206	1.63017	1.67263	1.44127	985	9.745	9.7188	10.387	13.3112	13.6579	11.7687	8.1655
Resource use, fossils	FRD	MJ	53850.4	119619	142061	163715	168362	148439	65004.3		0.828413	1.84018	2.18542	2.51852	2.59001	2.28353	32406.8	1.6617	3.69118	4.3837	5.05187	5.19527	4.5805	2.00589
Ozone depletion	ODP	kg CFC-11 eq	0.0182635	0.00641302	0.0198417	n.a.	n.a.	0.0131274	0.0483595		0.377661	0.132611	0.410296	n.a.	n.a.	0.271453	0.078	0.234147	0.0822182	0.254381	n.a.	n.a.	0.168299	0.619994
Eutrophication, marine	MEU	kg N eq	17.0425	23.5553	19.8205	22.0747	33.0355	24.6215	19.5452		0.871953	1.20517	1.01409	1.12942	1.69021	1.25972	29	0.587672	0.812251	0.683467	0.761197	1.13916	0.849018	0.673972
Eutrophication, freshwater	FEU	kg P eq	1.03971	0.94164	1.01345	1.33485	0.835839	1.03145	1.61373		0.644289	0.583519	0.628021	0.827187	0.517956	0.639171	0.84	1.23775	1.121	1.20649	1.58911	0.995046	1.22791	1.9211
Land use	LU	kg soil loss	11576.8	23762.7	12191.6	17068.5	26402.8	19856.4	2.23355e+06		0.00518313	0.010639	0.00545838	0.00764188	0.011821	0.00889005	1.25866e+06	0.00919773	0.0188794	0.00968619	0.0135609	0.020977	0.0157759	1.77455
Eutrophication, terrestrial	TEU	molc N eq	182.187	252.714	211.22	292.172	453.741	302.462	176.755		1.03073	1.42974	1.19499	1.65298	2.56706	1.71119	887.029	0.20539	0.2849	0.238121	0.329383	0.511529	0.340983	0.199266
Acidification	AC	molc H+ eq	48.7467	74.6052	76.0347	88.4224	137.714	94.1942	55.5695		0.877221	1.34256	1.36828	1.5912	2.47824	1.69507	144.811	0.336622	0.515189	0.52506	0.610604	0.950992	0.650461	0.383737
Resource use, mineral and metals	MRD	kg Sb eq	0.0163378	0.0501823	0.0109225	0.246944	0.720414	0.257116	0.0636403		0.25672	0.78853	0.171629	3.88031	11.3201	4.04014	0.0317268	0.514952	1.5817	0.344269	7.78345	22.7068	8.10406	2.00589

## Sheet: SM4
Results of the BoP Food as available in the Consumer Footprint: characterization, normalization and ratio over planetary boundaries
Global Population in 2010:	6895889018
EU28 population in 2010:	502489100
TOTAL RESULTS			LCIA results, by means of the EF 2017 method				Normalized results			Ratio over Planetary Boundaries
Impact category	Abbreviation	Unit	BoP Food (as in Consumer Footprint)	Consumer Footprint	% share Food	Global NFs (IR adapted for processes of Consumer Footprint)	BoP Food (as in Consumer Footprint)	Consumer Footprint	LCIA-consistent PB	BoP Food (as in Consumer Footprint)	Consumer Footprint	Global NFs
Human toxicity, cancer	HTOX_c	CTUh	19612.5	71480.2	0.274376	265544	0.0738576	0.269184	962252	0.0203819	0.0742843	0.275961
Human toxicity, non-cancer	HTOX_nc	CTUh	109533	251565	0.435406	3.27478e+06	0.0334475	0.076819	4.09848e+06	0.0267253	0.0613802	0.799024
Particulate matter	PM	Disease incidence	161432	369283	0.43715	4.10597e+06	0.0393164	0.0899381	516408	0.312605	0.715098	7.95101
Photochemical ozone formation, human health	POF	kg NMVOC eq	2.72437e+09	1.30946e+10	0.208053	2.80362e+11	0.0097173	0.0467059	4.06672e+11	0.00669918	0.0321994	0.689407
Ionising radiation, human health	IR	kBq U235 eq	3.074e+10	2.44231e+11	0.125864	1910000000000	0.0160942	0.12787	5.26947e+14	5.8336e-05	0.000463483	0.00362465
Water use	WU	m3 world eq	3.11477e+12	7.05084e+12	0.441758	7.90869e+13	0.0393841	0.0891531	1.8181e+14	0.017132	0.0387815	0.434999
Ecotoxicity, freshwater	ECOTOX	CTUe	5030564101939	7445576965449	0.675645	8.14693e+13	0.0617479	0.0913912	131407486158000	0.0382822	0.0566602	0.619975
Climate change	CC	kg CO2 eq	1.59077e+12	4.81034e+12	0.330698	5.54638e+13	0.0286812	0.0867294	6812440729770	0.233509	0.706111	8.14154
Resource use, fossils	FRD	MJ	8.95384e+12	60107354200502	0.148964	4.48262e+14	0.0199746	0.13409	2.24131e+14	0.0399491	0.268179	2
Ozone depletion	ODP	kg CFC-11 eq	2.68234e+06	3.22247e+06	0.832385	3.33482e+08	0.00804342	0.00966311	5.39462e+08	0.00497224	0.00597349	0.618175
Eutrophication, marine	MEU	kg N eq	8.74777e+09	1.18363e+10	0.739065	1.34781e+11	0.0649034	0.0878183	200569320978	0.0436147	0.0590134	0.671994
Eutrophication, freshwater	FEU	kg P eq	2.9466e+08	4.73164e+08	0.622744	1.11281e+10	0.0264789	0.0425198	5.80959e+09	0.0507195	0.0814452	1.91546
Land use	LU	kg soil loss	6.80973e+12	1.19405e+13	0.570306	168322575810824	0.0404564	0.0709381	1.68323e+14	0.0404564	0.0709381	1
Eutrophication, terrestrial	TEU	molc N eq	9.42681e+10	1.26986e+11	0.742349	1.21888e+12	0.0773397	0.104182	6.13485e+12	0.015366	0.0206991	0.198682
Acidification	AC	molc H+ eq	2.20421e+10	3.74883e+10	0.587972	3.83201e+11	0.0575209	0.0978293	1.00154e+12	0.0220081	0.0374306	0.382611
Resource use, mineral and metals	MRD	kg Sb eq	1.69245e+06	2.5216e+07	0.0671182	4.38856e+08	0.00385651	0.0574585	2.19428e+08	0.00771302	0.114917	2
PER PERSON RESULTS			LCIA results, by means of EF 2017 method				Normalized results			Ratio over Planetary Boundaries
Impact category	Abbreviation	Unit	BoP Food (as in Consumer Footprint)	Consumer Footprint		Global NFs	BoP Food (as in Consumer Footprint)	Consumer Footprint	LCIA-consistent PB (per person)	BoP Food (as in Consumer Footprint)	EU Consumer Footprint	Global NFs
Human toxicity, cancer	HTOX_c	CTUh	3.90307e-05	0.000142252	0.274376	3.85076e-05	1.01358	3.69413	0.00013913	0.280533	1.02244	0.276774
Human toxicity, non-cancer	HTOX_nc	CTUh	0.000217981	0.000500639	0.435406	0.000474889	0.459015	1.05422	0.000592593	0.367843	0.844828	0.801375
Particulate matter	PM	Disease incidence	0.000321264	0.000734907	0.43715	0.000595422	0.539557	1.23426	7.48864e-05	4.29002	9.81362	7.95101
Photochemical ozone formation, human health	POF	kg NMVOC eq	5.42174	26.0594	0.208053	40.6564	0.133355	0.640967	58.8	0.0922065	0.443188	0.691436
Ionising radiation, human health	IR	kBq U235 eq	61.1755	486.043	0.125864	276.977	0.220869	1.75482	76190.5	0.000802928	0.00637931	0.00363532
Water use	WU	m3 world eq	6198.68	14031.8	0.441758	11468.7	0.540486	1.22349	26287.6	0.235803	0.533782	0.436279
Ecotoxicity, freshwater	ECOTOX	CTUe	10011.3	14817.4	0.675645	11814.2	0.847395	1.2542	19000	0.52691	0.779863	0.621799
Climate change	CC	kg CO2 eq	3165.77	9573.02	0.330698	8043.02	0.393605	1.19023	985	3.21398	9.7188	8.1655
Resource use, fossils	FRD	MJ	17819	119619	0.148964	65004.3	0.27412	1.84018	32406.8	0.549854	3.69118	2.00589
Ozone depletion	ODP	kg CFC-11 eq	0.0053381	0.00641302	0.832385	0.0483595	0.110384	0.132611	0.078	0.0684372	0.0822182	0.619994
Eutrophication, marine	MEU	kg N eq	17.4089	23.5553	0.739065	19.5452	0.890699	1.20517	29	0.600306	0.812251	0.673972
Eutrophication, freshwater	FEU	kg P eq	0.5864	0.94164	0.622744	1.61373	0.363383	0.583519	0.84	0.698095	1.121	1.9211
Land use	LU	kg soil loss	13552	23762.7	0.570306	24409.1	0.555202	0.973516	1.25866e+06	0.010767	0.0188794	0.019393
Eutrophication, terrestrial	TEU	molc N eq	187.602	252.714	0.742349	176.755	1.06137	1.42974	887.029	0.211495	0.2849	0.199266
Acidification	AC	molc H+ eq	43.8658	74.6052	0.587972	55.5695	0.789385	1.34256	144.811	0.302917	0.515189	0.383737
Resource use, mineral and metals	MRD	kg Sb eq	0.00336814	0.0501823	0.0671182	0.0636403	0.0529247	0.78853	0.0317268	0.106161	1.5817	2.00589

## Sheet: SM5
	Table SM5.1. Estimates of the LCIA-based planetary boundaries (PB) for particulate matter in total disease incidence, and ratios of the different life cycle indicators’ results over them.
	Note: the description of each option is available in the spreadsheet SM2
			Ratio over planetary boundaries (total impacts)
		PB [disease incidence]	Domestic Footprint	Consumer Footprint	Consumption Footprint Bottom-up	Consumption Footprint Top-down	Final Consumption I/O Footprint	Global NF
	Option 1 (currently used)	517487	0.962	0.715	1.253	1.596	1.72	7.951
	Option 2	3.1154e+06	0.16	0.118	0.208	0.264	0.285	1.318
	Option 3	64.18	7743.85	5749.46	10081	12838.9	13836.1	63975.8
	Option 4	8.68317	57356.7	42584.7	74667.5	95094.4	102480	473852
	Table SM5.2. Estimates of the LCIA-based planetary boundaries (PB) for particulate matter in disease incidence per capita, and ratios of the different life cycle indicators’ results over them.
	Note: the description of each option is available in the spreadsheet SM2
			Ratio over planetary boundaries (impacts per capita)
		PB [disease incidence. person-1]	Domestic Footprint	Consumer Footprint	Consumption Footprint Bottom-up	Consumption Footprint Top-down	Final Consumption I/O	Global NF
	Option 1 (currently used)	7.48226e-05	13.247	9.835	17.245	21.962	23.668	109.436
	Option 2	0.000450451	2.196	1.63	2.858	3.64	3.923	18.14
	Option 3	9.27968e-09	106585	79134.7	138754	176713	190438	880554
	Option 4	1.25549e-09	789448	586130	1.02771e+06	1.30886e+06	1.41052e+06	6.52203e+06

## Sheet: SM6
	Comparison of environmental limits employed in Bjorn & Hauschild (2015) and the Rockstrom planetary boundaries' framework
	Table. Comparison of the environmental limits, boundary setting and uncertainty area definition between the carrying capacities of Bjorn & Hauschild (2015) and Rockstrom et al. (2009), by midpoint impact category
	Impact	Bjorn & Hauschild	Rockstrom	Boundary	Zone of uncertainty	Sensitivity assessment
	category	(B&J CC)	(R2009 PB)
	CC	Limit of temperature increase	Limit of temperature increase	Both authors employ the same boundary B&J CC already represents R2009 PB	The uncertainty area of R2009 PB is 128% rather than 200% in the current study	Sensitivity assessment placing the uncertainty upper limit to 128% as in R2009
		2*C	2*C
		Climate change is also related to Rockstrom’s planetary boundary of ocean acidification
	ODP	Limit of ozone concentration reduction	Limit of ozone concentration reduction	Current B&J CC is placed in the uncertainty area (5 – 10%) for R2009 PB	The uncertainty area of R2009 PB is 200% as now indicated in the study	Sensitivity assessment placing the boundary at 5%
		0.075	0.05
	WU	Consumptive blue water: 2119 km3•y-1	Consumptive blue water: 4000 km3•y-1	Current B&J CC is placed below R2009 PB	The uncertainty is 150% rather than 200%	Sensitivity assessment placing R2009 boundary
	MEU	Marine N	Soil N	Not comparable with the planetary boundary set by Rockstrom as both authors considers different aspects of the environmental issue under consideration
	FEU	Freshwater P	Marine P
			Soil P
	TEU	Deposited N	Fixed N
	LU	Soil erosion	Soil transformation
	AC	Terrestrial acidification	n.d.
	PM	Planetary boundaries has not yet been quantified in the literature
	POF

## Sheet: SM7
	Comparison of environmental limits employed in Bjorn & Hauschild (2015) and the Rockstrom planetary boundaries' framework
	Comparison of the results (impact per capita and global impact) between the calculations used by JRC in this study (which are based on the carrying capacities of Bjorn & Hauschild (2015)) and the adaptation of this calculations to Rockstrom's planetary boundaries values. The recalculated zones of uncertainty are marked with a discontinued black line.
